# Supplementary material for: The First Report of Cod Gill Poxvirus in Gills of Atlantic Cod ( Gadus morhua L.) Suffering From Cardiorespiratory Disease
Source: J Fish Dis. 2024 Dec 27;48(4):e14078. doi: 10.1111/jfd.14078 (PMC11907688; doi:10.1111/jfd.14078)
Supplement: Supplementary file 1 — Table S1. [file JFD-48-e14078-s001.xlsx]

## Sheet: Ark1
Sampling	Case ID	cod ID	Ca. B.cysticola cq	CGPV cq
I	23-50-271/F222	5	26.26	20.52
I	23-50-271/F222	6	28.73	23.42
I	23-50-271/F222	7	29.47	27.07
I	23-50-271/F222	8	29.41	24.38
I	23-50-271/F222	9	26.43	24.87
II	2023-50-319/F270	1	28.4	30.05
II	2023-50-319/F270	2	23.6	26.06
II	2023-50-319/F270	3	17.7	30.98
II	2023-50-319/F270	4	25.7	27.84
II	2023-50-319/F270	5	32.15	33.14
II	2023-50-319/F270	6	26.66	32.72
II	2023-50-319/F270	7	22.77	25.1
II	2023-50-319/F270	8	25.4	24.64
II	2023-50-319/F270	9	31.34	34.06
II	2023-50-319/F270	10	25.53	27.4
II	2023-50-319/F270	11	34.28	26.97
II	2023-50-319/F270	12	26.22	28.46
II	2023-50-319/F270	13	34.28	22.7
II	2023-50-319/F270	14	26.22	35.52
II	2023-50-319/F270	15	26.6	33.88
III	23-04-21138 -F11	1	27.64	No Cq
III	23-04-21138 -F11	2	26.53	No Cq
III	23-04-21138 -F11	3	27.47	No Cq
III	23-04-21138 -F11	4	25.25	No Cq
III	23-04-21138 -F11	5	24.18	No Cq
III	23-04-21138 -F11	6	26.02	No Cq
III	23-04-21138 -F11	7	21.85	No Cq
III	23-04-21138 -F11	8	22.81	No Cq
III	23-04-21138 -F11	9	23.26	No Cq
III	23-04-21138 -F11	10	23.07	No Cq
